# Supplementary material for: Alterations of ocular surface microbiome in glaucoma and its association with dry eye
Source: J Med Microbiol. 2025 May 13;74(5):002013. doi: 10.1099/jmm.0.002013 (PMC12075858; doi:10.1099/jmm.0.002013)
Supplement: Uncited Supplementary Data Sheet 1. [file jmm-74-02013-s002.xlsx]

## Sheet: Feuil1
	HC1	HC2	HC3	HC4	HC5	HC6	HC7	HC8	HC9	HC10	HC11	HC12	HC13	HC14	HC15	HC16	HC17	HC18	HC19	HC20	HC21	HC22	HC23	HC24	HC25	HC26	HC27	HC28	HC29	G-only1	G-only2	G-only3	G-only4	G-only5	G-only6	G-only7	G-only8	G-only9	G-only10	G-only11	G-DED15	G-DED1	G-DED2	G-DED3	G-DED4	G-DED5	G-DED6	G-DED7	G-DED8
HC1	0.623529	0.55102	0.698113	0.709091	0.657143	0.6	0.8	0.757576	0.702128	0.867647	0.73913	0.764706	0.684211	0.692308	0.722222	0.746032	0.809524	0.8	0.811321	0.764706	0.714286	0.567568	0.879195	0.6875	0.818182	0.65	0.5	0.864078	0.722222	0.764706	0.703704	0.767857	0.75	0.710526	0.763158	0.647059	0.617021	0.756098	0.703704	0.619048	0.724138	0.770492	0.777778	0.728814	0.692308	0.692308	0.733333	0.733333	0.675676
HC2	0.495327	0.352113	0.573333	0.61039	0.578947	0.580645	0.745098	0.613636	0.594203	0.759494	0.617647	0.577778	0.566667	0.606557	0.62069	0.741176	0.621622	0.660714	0.546667	0.6	0.641026	0.559322	0.789474	0.666667	0.854545	0.645161	0.72	0.68	0.62069	0.626168	0.578947	0.626866	0.647059	0.55102	0.591837	0.607143	0.565217	0.653846	0.714286	0.625	0.675	0.638889	0.638298	0.62963	0.75	0.609195	0.658537	0.692308	0.583333
HC3	0.694118	0.591837	0.54717	0.636364	0.6	0.65	0.725	0.727273	0.702128	0.911765	0.73913	0.764706	0.736842	0.74359	0.722222	0.714286	0.777778	0.822222	0.698113	0.794118	0.821429	0.72973	0.852349	0.6875	0.818182	0.6	0.642857	0.786408	0.611111	0.811765	0.851852	0.767857	0.8	0.684211	0.763158	0.647059	0.702128	0.731707	0.62963	0.571429	0.655172	0.819672	0.777778	0.79661	0.692308	0.753846	0.833333	0.666667	0.756757
HC4	0.527559	0.538462	0.642105	0.649485	0.792208	0.682927	0.622951	0.759259	0.707865	0.629213	0.75	0.563636	0.7	0.679012	0.717949	0.714286	0.607143	0.590909	0.705263	0.618182	0.714286	0.696203	0.706806	0.810811	0.866667	0.780488	0.828571	0.641379	0.794872	0.606299	0.666667	0.636364	0.622951	0.576271	0.576271	0.710526	0.707865	0.66129	0.826087	0.714286	0.62	0.585366	0.596491	0.60396	0.823529	0.626168	0.647059	0.805556	0.568966
HC5	0.659091	0.461538	0.714286	0.62069	0.421053	0.627907	0.783133	0.652174	0.76	0.870504	0.632653	0.690141	0.512195	0.619048	0.692308	0.787879	0.767442	0.784946	0.642857	0.71831	0.694915	0.6	0.855263	0.542857	0.833333	0.627907	0.677419	0.792453	0.589744	0.727273	0.649123	0.704348	0.73494	0.620253	0.696203	0.567568	0.52	0.670588	0.466667	0.644444	0.737705	0.76	0.76	0.548387	0.517241	0.588235	0.650794	0.575758	0.636364
HC6	0.708738	0.492537	0.661972	0.726027	0.622642	0.689655	0.77551	0.690476	0.723077	0.766234	0.65625	0.581395	0.571429	0.54386	0.777778	0.802469	0.736111	0.740741	0.633803	0.651163	0.648649	0.6	0.820359	0.6	0.882353	0.758621	0.73913	0.801653	0.62963	0.708738	0.611111	0.692308	0.673469	0.638298	0.702128	0.692308	0.661538	0.72	0.688889	0.733333	0.736842	0.728571	0.688889	0.636364	0.772727	0.662651	0.74359	0.666667	0.673913
HC7	0.72028	0.757009	0.693694	0.823009	0.913978	0.77551	0.521739	0.758065	0.809524	0.618557	0.75	0.746032	0.833333	0.793814	0.808511	0.652893	0.641304	0.662162	0.765766	0.555556	0.754386	0.810526	0.661836	0.866667	0.824176	0.836735	0.883721	0.552795	0.851064	0.734266	0.785714	0.717647	0.666667	0.731343	0.626866	0.847826	0.828571	0.785714	0.882353	0.84	0.655172	0.666667	0.646154	0.777778	0.904762	0.707317	0.813559	0.863636	0.727273
HC8	0.672316	0.730496	0.751724	0.768707	0.858268	0.80303	0.616279	0.670886	0.81295	0.517544	0.73913	0.6375	0.8	0.78626	0.765625	0.716129	0.623853	0.494505	0.82069	0.6	0.72973	0.813953	0.643154	0.870968	0.872	0.863636	0.883333	0.630769	0.84375	0.683616	0.739726	0.676471	0.651163	0.690476	0.571429	0.84127	0.784173	0.701149	0.865546	0.880597	0.706667	0.607477	0.634146	0.655629	0.864407	0.745223	0.736842	0.885246	0.650602
HC9	0.723404	0.586207	0.741935	0.75	0.681818	0.714286	0.752809	0.733333	0.75	0.737931	0.672727	0.662338	0.617021	0.708333	0.644444	0.805556	0.792593	0.737374	0.83871	0.636364	0.753846	0.608696	0.810127	0.756098	0.761905	0.795918	0.783784	0.767857	0.777778	0.723404	0.714286	0.735537	0.752809	0.741176	0.717647	0.72093	0.678571	0.736264	0.611111	0.803922	0.791045	0.770992	0.728395	0.617647	0.657143	0.702703	0.681159	0.641026	0.662651
HC10	0.853659	0.782609	0.76	0.807692	0.625	0.567568	0.766234	0.777778	0.818182	0.834586	0.767442	0.723077	0.771429	0.777778	0.636364	0.833333	0.837398	0.770115	0.68	0.661538	0.811321	0.647059	0.835616	0.724138	0.866667	0.783784	0.68	0.82	0.575758	0.804878	0.843137	0.908257	0.844156	0.863014	0.753425	0.741935	0.772727	0.797468	0.666667	0.794872	0.781818	0.848739	0.73913	0.821429	0.73913	0.774194	0.894737	0.62963	0.774648
HC11	0.688073	0.616438	0.636364	0.721519	0.728814	0.75	0.730769	0.711111	0.746479	0.6625	0.685714	0.521739	0.677419	0.650794	0.7	0.770115	0.72	0.614035	0.74026	0.630435	0.725	0.737705	0.768786	0.821429	0.894737	0.84375	0.884615	0.700787	0.833333	0.706422	0.641026	0.764706	0.730769	0.7	0.68	0.793103	0.690141	0.698113	0.764706	0.787879	0.682927	0.69863	0.666667	0.662651	0.8	0.662921	0.714286	0.814815	0.714286
HC12	0.67619	0.652174	0.616438	0.626667	0.709091	0.566667	0.62	0.744186	0.701493	0.679487	0.666667	0.522727	0.724138	0.627119	0.714286	0.710843	0.657534	0.636364	0.69863	0.568182	0.631579	0.684211	0.715976	0.769231	0.886792	0.766667	0.75	0.642276	0.678571	0.657143	0.756757	0.742424	0.66	0.645833	0.583333	0.62963	0.731343	0.627451	0.744681	0.741935	0.615385	0.732394	0.673913	0.64557	0.782609	0.623529	0.725	0.72	0.638298
HC13	0.66129	0.613636	0.717391	0.744681	0.783784	0.696203	0.747899	0.714286	0.813953	0.691429	0.811765	0.700935	0.662338	0.692308	0.786667	0.784314	0.672727	0.612403	0.73913	0.719626	0.6	0.736842	0.744681	0.71831	0.861111	0.772152	0.791045	0.71831	0.786667	0.709677	0.698925	0.735099	0.731092	0.617391	0.73913	0.808219	0.674419	0.752066	0.878788	0.802469	0.71134	0.714286	0.72973	0.734694	0.846154	0.730769	0.717172	0.855072	0.681416
HC14	0.790323	0.704545	0.891304	0.765957	0.756757	0.822785	0.89916	0.809524	0.883721	0.874286	0.811765	0.775701	0.714286	0.820513	0.866667	0.882353	0.854545	0.860465	0.826087	0.869159	0.810526	0.815789	0.819149	0.830986	0.888889	0.822785	0.850746	0.887324	0.893333	0.725806	0.806452	0.788079	0.848739	0.791304	0.826087	0.835616	0.72093	0.785124	0.818182	0.802469	0.876289	0.801242	0.801802	0.77551	0.815385	0.75	0.79798	0.855072	0.769912
HC15	0.752809	0.660377	0.684211	0.661017	0.692308	0.727273	0.809524	0.714286	0.843137	0.842857	0.68	0.777778	0.714286	0.674419	0.8	0.731343	0.846154	0.829787	0.754386	0.861111	0.8	0.756098	0.843137	0.722222	0.783784	0.590909	0.6875	0.831776	0.75	0.820225	0.793103	0.810345	0.809524	0.725	0.775	0.631579	0.72549	0.744186	0.677419	0.652174	0.709677	0.825397	0.763158	0.777778	0.733333	0.73913	0.8125	0.705882	0.794872
HC16	0.661538	0.659574	0.673469	0.74	0.825	0.741176	0.552	0.747748	0.673913	0.624309	0.67033	0.663717	0.73494	0.738095	0.802469	0.62963	0.578947	0.585185	0.755102	0.610619	0.70297	0.756098	0.721649	0.87013	0.871795	0.811765	0.890411	0.486486	0.876543	0.692308	0.737374	0.681529	0.664	0.652893	0.68595	0.822785	0.847826	0.700787	0.833333	0.793103	0.708738	0.652695	0.606838	0.673077	0.859155	0.763636	0.752381	0.84	0.714286
HC17	0.582609	0.620253	0.566265	0.576471	0.753846	0.742857	0.581818	0.6875	0.714286	0.73494	0.684211	0.693878	0.794118	0.710145	0.727273	0.655914	0.564103	0.716667	0.590361	0.632653	0.813953	0.641791	0.675978	0.677419	0.84127	0.657143	0.724138	0.714286	0.575758	0.73913	0.738095	0.591549	0.690909	0.698113	0.603774	0.625	0.766234	0.642857	0.824561	0.555556	0.613636	0.671053	0.568627	0.752809	0.857143	0.684211	0.822222	0.733333	0.711538
HC18	0.663866	0.566265	0.747126	0.730337	0.710145	0.756757	0.684211	0.68	0.753086	0.647059	0.675	0.627451	0.666667	0.753425	0.657143	0.71134	0.675	0.596774	0.770115	0.607843	0.688889	0.71831	0.748634	0.848485	0.850746	0.810811	0.870968	0.693431	0.828571	0.697479	0.681818	0.69863	0.666667	0.654545	0.6	0.852941	0.728395	0.672414	0.770492	0.789474	0.76087	0.705128	0.679245	0.591398	0.833333	0.656566	0.680851	0.8125	0.666667
HC19	0.736264	0.636364	0.661017	0.803279	0.853659	0.782609	0.767442	0.833333	0.773585	0.873239	0.807692	0.810811	0.818182	0.688889	0.761905	0.797101	0.772727	0.8125	0.559322	0.810811	0.806452	0.767442	0.858065	0.578947	0.846154	0.782609	0.764706	0.816514	0.571429	0.824176	0.733333	0.79661	0.837209	0.707317	0.804878	0.8	0.924528	0.772727	0.757576	0.708333	0.78125	0.796875	0.717949	0.846154	0.875	0.746479	0.848485	0.722222	0.875
HC20	0.652174	0.620253	0.662651	0.717647	0.692308	0.657143	0.781818	0.708333	0.714286	0.759036	0.710526	0.693878	0.676471	0.768116	0.69697	0.763441	0.705128	0.666667	0.73494	0.714286	0.72093	0.731343	0.743017	0.83871	0.873016	0.828571	0.862069	0.759398	0.818182	0.686957	0.761905	0.788732	0.690909	0.641509	0.679245	0.8125	0.688312	0.696429	0.789474	0.833333	0.772727	0.710526	0.745098	0.685393	0.785714	0.6	0.688889	0.833333	0.653846
HC21	0.770833	0.858974	0.8	0.888889	0.901408	0.809524	0.68984	0.791908	0.87013	0.547325	0.777778	0.748571	0.903448	0.876712	0.832168	0.729412	0.656652	0.634518	0.85	0.634286	0.803681	0.847222	0.578125	0.913669	0.9	0.918367	0.911111	0.628571	0.888112	0.8125	0.850932	0.780822	0.754011	0.814208	0.737705	0.914894	0.87013	0.809524	0.925373	0.90604	0.818182	0.720524	0.731844	0.783133	0.954887	0.825581	0.832335	0.912409	0.767956
HC22	0.697674	0.64	0.555556	0.678571	0.444444	0.609756	0.753086	0.671642	0.708333	0.854015	0.659574	0.652174	0.641026	0.55	0.567568	0.78125	0.779528	0.736264	0.555556	0.710145	0.719298	0.526316	0.813333	0.636364	0.764706	0.609756	0.517241	0.826923	0.567568	0.790698	0.781818	0.787611	0.679012	0.662338	0.662338	0.6	0.625	0.73494	0.642857	0.627907	0.661017	0.739837	0.69863	0.733333	0.777778	0.69697	0.868852	0.612903	0.706667
HC23	0.707692	0.659574	0.673469	0.74	0.85	0.717647	0.584	0.711712	0.73913	0.624309	0.67033	0.681416	0.73494	0.738095	0.777778	0.759259	0.637427	0.6	0.734694	0.646018	0.742574	0.780488	0.608247	0.818182	0.871795	0.788235	0.835616	0.702703	0.802469	0.630769	0.69697	0.66879	0.696	0.719008	0.702479	0.797468	0.76087	0.716535	0.861111	0.793103	0.708738	0.688623	0.589744	0.769231	0.830986	0.618182	0.752381	0.84	0.697479
HC24	0.868421	0.75	0.863636	0.869565	0.615385	0.806452	0.887324	0.824561	0.842105	0.937008	0.72973	0.79661	0.862069	0.733333	0.62963	0.925926	0.91453	0.851852	0.818182	0.864407	0.87234	0.714286	0.914286	0.73913	0.833333	0.806452	0.578947	0.93617	0.62963	0.947368	0.911111	0.902913	0.830986	0.791045	0.820896	0.76	0.789474	0.890411	0.666667	0.818182	0.877551	0.893805	0.84127	0.84	0.764706	0.821429	0.960784	0.619048	0.846154
HC25	0.743243	0.714286	0.724138	0.79661	0.877551	0.76699	0.636364	0.751938	0.763636	0.648241	0.798165	0.694656	0.821782	0.745098	0.777778	0.746032	0.57672	0.647059	0.758621	0.648855	0.697479	0.82	0.622642	0.831579	0.854167	0.805825	0.868132	0.698795	0.818182	0.743243	0.760684	0.714286	0.622378	0.71223	0.640288	0.835052	0.872727	0.77931	0.888889	0.828571	0.768595	0.632432	0.644444	0.803279	0.88764	0.734375	0.821138	0.870968	0.737226
HC26	0.681818	0.708333	0.72	0.745098	0.804878	0.770115	0.590551	0.752212	0.744681	0.672131	0.677419	0.704348	0.788235	0.767442	0.783133	0.690909	0.641618	0.649635	0.74	0.547826	0.825243	0.738095	0.663265	0.873418	0.9	0.770115	0.866667	0.64	0.831325	0.712121	0.80198	0.72327	0.669291	0.723577	0.691057	0.82716	0.787234	0.72093	0.864865	0.797753	0.714286	0.656805	0.663866	0.716981	0.890411	0.714286	0.813084	0.818182	0.702479
HC27	0.632653	0.548387	0.727273	0.764706	0.666667	0.660377	0.741935	0.746835	0.8	0.785235	0.728814	0.62963	0.686275	0.692308	0.632653	0.789474	0.71223	0.728155	0.757576	0.62963	0.623188	0.68	0.82716	0.733333	0.782609	0.735849	0.707317	0.724138	0.714286	0.673469	0.701493	0.632	0.634409	0.685393	0.662921	0.744681	0.6	0.705263	0.7	0.745455	0.661972	0.762963	0.694118	0.666667	0.74359	0.692308	0.69863	0.72093	0.701149
HC28	0.679245	0.6	0.72973	0.684211	0.678571	0.737705	0.70297	0.747126	0.676471	0.770701	0.671642	0.685393	0.694915	0.7	0.684211	0.809524	0.727891	0.711712	0.702703	0.707865	0.688312	0.689655	0.788235	0.735849	0.851852	0.770492	0.714286	0.725806	0.684211	0.698113	0.68	0.669173	0.722772	0.649485	0.649485	0.709091	0.705882	0.68932	0.625	0.714286	0.696203	0.678322	0.698925	0.65	0.744681	0.651163	0.703704	0.72549	0.726316
HC29	0.733333	0.62963	0.758621	0.733333	0.65	0.688889	0.811765	0.71831	0.692308	0.900709	0.764706	0.753425	0.767442	0.681818	0.756098	0.852941	0.816794	0.852632	0.655172	0.808219	0.770492	0.714286	0.844156	0.513514	0.842105	0.733333	0.454545	0.833333	0.317073	0.822222	0.728814	0.811966	0.788235	0.728395	0.728395	0.589744	0.730769	0.770115	0.625	0.617021	0.746032	0.826772	0.714286	0.78125	0.806452	0.714286	0.846154	0.657143	0.746835
G-only1	0.508475	0.560976	0.651163	0.613636	0.676471	0.69863	0.716814	0.777778	0.7	0.763314	0.746835	0.643564	0.661972	0.722222	0.73913	0.666667	0.647799	0.707317	0.72093	0.683168	0.797753	0.771429	0.791209	0.815385	0.909091	0.726027	0.836066	0.676471	0.797101	0.491525	0.655172	0.572414	0.646018	0.59633	0.614679	0.671642	0.6	0.513043	0.8	0.653333	0.714286	0.587097	0.771429	0.630435	0.762712	0.653061	0.677419	0.84127	0.626168
G-only2	0.673203	0.709402	0.752066	0.804878	0.84466	0.777778	0.72973	0.731343	0.808696	0.647059	0.754386	0.720588	0.830189	0.775701	0.711538	0.770992	0.721649	0.64557	0.68595	0.676471	0.758065	0.809524	0.658986	0.86	0.881188	0.833333	0.875	0.719298	0.807692	0.738562	0.639344	0.711111	0.743243	0.708333	0.680556	0.843137	0.808696	0.733333	0.873684	0.818182	0.777778	0.715789	0.7	0.76378	0.914894	0.729323	0.796875	0.897959	0.746479
G-only3	0.588235	0.484848	0.542857	0.638889	0.692308	0.684211	0.752577	0.807229	0.65625	0.882353	0.777778	0.741176	0.709091	0.714286	0.698113	0.75	0.72028	0.775701	0.657143	0.788235	0.753425	0.777778	0.843373	0.755102	0.88	0.578947	0.733333	0.75	0.735849	0.666667	0.746479	0.565891	0.752577	0.591398	0.763441	0.686275	0.71875	0.676768	0.727273	0.525424	0.653333	0.71223	0.775281	0.736842	0.72093	0.682927	0.74026	0.787234	0.692308
G-only4	0.614754	0.730769	0.745283	0.766355	0.845361	0.849246	0.631799	0.76	0.815534	0.60678	0.795122	0.700441	0.827411	0.818182	0.825641	0.720721	0.578947	0.646586	0.754717	0.665198	0.786047	0.836735	0.616883	0.895288	0.90625	0.829146	0.903743	0.603053	0.85641	0.663934	0.784038	0.645756	0.58159	0.676596	0.651064	0.84456	0.815534	0.66805	0.892473	0.830846	0.741935	0.558719	0.662338	0.724771	0.902703	0.758929	0.789954	0.904762	0.716738
G-only5	0.59596	0.492063	0.731343	0.623188	0.591837	0.703704	0.787234	0.675	0.704918	0.853333	0.633333	0.658537	0.615385	0.698113	0.72	0.818182	0.785714	0.788462	0.731343	0.780488	0.685714	0.72549	0.889571	0.608696	0.829787	0.740741	0.666667	0.760684	0.68	0.59596	0.676471	0.619048	0.744681	0.533333	0.666667	0.625	0.606557	0.625	0.609756	0.714286	0.666667	0.705882	0.674419	0.643836	0.65	0.620253	0.567568	0.681818	0.659091
G-only6	0.707865	0.622642	0.684211	0.728814	0.589744	0.636364	0.785714	0.714286	0.764706	0.828571	0.52	0.694444	0.619048	0.674419	0.75	0.791045	0.830769	0.723404	0.754386	0.694444	0.766667	0.658537	0.856209	0.666667	0.837838	0.681818	0.6875	0.738318	0.7	0.775281	0.724138	0.793103	0.642857	0.725	0.65	0.631579	0.686275	0.744186	0.612903	0.782609	0.741935	0.777778	0.763158	0.619048	0.466667	0.681159	0.71875	0.647059	0.692308
G-only7	0.582418	0.672727	0.525424	0.639344	0.804878	0.695652	0.767442	0.805556	0.735849	0.915493	0.769231	0.810811	0.772727	0.688889	0.809524	0.710145	0.787879	0.854167	0.694915	0.783784	0.83871	0.674419	0.819355	0.736842	0.794872	0.652174	0.705882	0.779817	0.666667	0.736264	0.7	0.677966	0.813953	0.658537	0.731707	0.45	0.660377	0.727273	0.818182	0.541667	0.59375	0.765625	0.769231	0.784615	0.8125	0.690141	0.727273	0.666667	0.75
G-only8	0.688889	0.555556	0.655172	0.666667	0.55	0.6	0.694118	0.71831	0.653846	0.87234	0.607843	0.753425	0.627907	0.636364	0.707317	0.764706	0.78626	0.810526	0.655172	0.726027	0.737705	0.52381	0.844156	0.675676	0.842105	0.6	0.69697	0.796296	0.560976	0.733333	0.694915	0.709402	0.741176	0.654321	0.703704	0.538462	0.576923	0.701149	0.6875	0.617021	0.587302	0.76378	0.662338	0.625	0.741935	0.685714	0.753846	0.657143	0.64557
G-only9	0.625	0.5	0.625	0.636364	0.652174	0.72549	0.736264	0.714286	0.655172	0.809524	0.649123	0.670886	0.632653	0.64	0.702128	0.783784	0.722628	0.742574	0.65625	0.721519	0.641791	0.666667	0.8125	0.674419	0.863636	0.72549	0.794872	0.736842	0.744681	0.625	0.753846	0.707317	0.67033	0.655172	0.701149	0.644444	0.62069	0.698925	0.631579	0.660377	0.681159	0.729323	0.73494	0.657143	0.621622	0.631579	0.690141	0.707317	0.694118
G-only10	0.728395	0.511111	0.673469	0.686275	0.612903	0.666667	0.842105	0.774194	0.767442	0.909091	0.666667	0.71875	0.588235	0.485714	0.6875	0.79661	0.819672	0.813953	0.755102	0.84375	0.692308	0.575758	0.903448	0.571429	0.724138	0.555556	0.583333	0.838384	0.6875	0.753086	0.72	0.796296	0.763158	0.666667	0.722222	0.466667	0.627907	0.769231	0.478261	0.578947	0.666667	0.813559	0.764706	0.636364	0.454545	0.672131	0.785714	0.384615	0.771429
G-only11	0.608247	0.540984	0.6	0.552239	0.574468	0.769231	0.695652	0.769231	0.694915	0.891892	0.793103	0.7	0.72	0.686275	0.708333	0.76	0.710145	0.803922	0.6	0.75	0.794118	0.632653	0.801242	0.681818	0.822222	0.653846	0.65	0.721739	0.583333	0.628866	0.69697	0.612903	0.673913	0.636364	0.636364	0.521739	0.59322	0.595745	0.692308	0.444444	0.6	0.716418	0.690476	0.71831	0.789474	0.714286	0.805556	0.714286	0.697674
G-DED15	0.5	0.574074	0.589286	0.649123	0.765957	0.717172	0.597122	0.76	0.716981	0.651282	0.790476	0.590551	0.731959	0.714286	0.705263	0.639344	0.567568	0.597315	0.642857	0.622047	0.669565	0.729167	0.682692	0.802198	0.891304	0.737374	0.83908	0.555556	0.768421	0.625	0.699115	0.567251	0.597122	0.540741	0.57037	0.72043	0.754717	0.602837	0.883721	0.722772	0.57265	0.569061	0.709924	0.677966	0.858824	0.629032	0.714286	0.842697	0.593985
G-DED1	0.669725	0.589041	0.662338	0.721519	0.661017	0.78125	0.711538	0.755556	0.746479	0.8	0.771429	0.73913	0.741935	0.777778	0.766667	0.678161	0.72	0.754386	0.662338	0.76087	0.7	0.737705	0.83815	0.785714	0.859649	0.75	0.807692	0.76378	0.766667	0.724771	0.769231	0.602941	0.711538	0.62	0.72	0.758621	0.605634	0.641509	0.72549	0.727273	0.707317	0.60274	0.75	0.638554	0.8	0.752809	0.714286	0.814815	0.714286
G-DED2	0.601562	0.727273	0.75	0.761062	0.854369	0.829384	0.641434	0.729958	0.825688	0.609121	0.788018	0.757322	0.827751	0.847619	0.845411	0.74359	0.555556	0.716475	0.714286	0.665272	0.814978	0.846154	0.54375	0.91133	0.911765	0.819905	0.919598	0.656934	0.874396	0.6875	0.777778	0.618375	0.681275	0.676113	0.692308	0.853659	0.825688	0.683794	0.909091	0.793427	0.764192	0.549488	0.670782	0.756522	0.908629	0.70339	0.818182	0.910448	0.681633
G-DED3	0.610169	0.634146	0.697674	0.727273	0.676471	0.726027	0.734513	0.717172	0.775	0.786982	0.772152	0.643564	0.71831	0.75	0.710145	0.729167	0.72327	0.642276	0.767442	0.70297	0.685393	0.714286	0.78022	0.815385	0.848485	0.753425	0.803279	0.691176	0.797101	0.711864	0.724138	0.696552	0.628319	0.59633	0.59633	0.731343	0.725	0.686957	0.733333	0.68	0.67033	0.690323	0.752381	0.695652	0.79661	0.571429	0.698925	0.777778	0.626168
G-DED4	0.783133	0.702128	0.72549	0.811321	0.636364	0.736842	0.820513	0.8125	0.866667	0.880597	0.818182	0.787879	0.722222	0.675676	0.705882	0.737705	0.806452	0.886364	0.803922	0.787879	0.740741	0.657143	0.877551	0.666667	0.741935	0.736842	0.692308	0.881188	0.705882	0.783133	0.807692	0.818182	0.769231	0.810811	0.783784	0.6875	0.688889	0.75	0.6	0.65	0.785714	0.816667	0.8	0.754386	0.583333	0.777778	0.758621	0.714286	0.777778
G-DED5	0.770115	0.686275	0.818182	0.754386	0.567568	0.761905	0.804878	0.764706	0.714286	0.826087	0.666667	0.714286	0.7	0.658537	0.684211	0.876923	0.84375	0.804348	0.781818	0.714286	0.724138	0.589744	0.86755	0.647059	0.828571	0.761905	0.733333	0.847619	0.736842	0.816092	0.75	0.842105	0.780488	0.769231	0.794872	0.722222	0.632653	0.833333	0.724138	0.727273	0.8	0.854839	0.837838	0.672131	0.714286	0.761194	0.83871	0.75	0.710526
G-DED6	0.681818	0.653846	0.714286	0.62069	0.736842	0.813953	0.807229	0.768116	0.72	0.870504	0.795918	0.830986	0.804878	0.809524	0.846154	0.757576	0.79845	0.849462	0.785714	0.830986	0.830508	0.8	0.907895	0.828571	0.833333	0.72093	0.677419	0.773585	0.794872	0.818182	0.789474	0.773913	0.783133	0.721519	0.772152	0.72973	0.76	0.694118	0.666667	0.644444	0.770492	0.776	0.813333	0.806452	0.793103	0.735294	0.650794	0.757576	0.792208
G-DED7	0.525424	0.512195	0.674419	0.636364	0.676471	0.69863	0.716814	0.656566	0.675	0.715976	0.620253	0.623762	0.605634	0.666667	0.710145	0.75	0.610063	0.674797	0.674419	0.663366	0.707865	0.685714	0.769231	0.723077	0.878788	0.643836	0.803279	0.691176	0.710145	0.644068	0.701149	0.627586	0.59292	0.59633	0.577982	0.671642	0.675	0.617391	0.733333	0.733333	0.648352	0.625806	0.638095	0.630435	0.762712	0.55102	0.612903	0.68254	0.607477
G-DED8	0.611111	0.555556	0.763158	0.769231	0.655172	0.714286	0.805825	0.707865	0.771429	0.761006	0.681159	0.67033	0.57377	0.774194	0.661017	0.767442	0.744966	0.628319	0.815789	0.692308	0.721519	0.766667	0.813953	0.854545	0.857143	0.809524	0.843137	0.746032	0.830508	0.722222	0.662338	0.792593	0.708738	0.656566	0.69697	0.894737	0.685714	0.657143	0.72	0.846154	0.851852	0.710345	0.726316	0.634146	0.795918	0.659091	0.686747	0.849057	0.608247
G-DED9	0.772152	0.581395	0.617021	0.795918	0.655172	0.588235	0.837838	0.766667	0.756098	0.923077	0.75	0.741935	0.625	0.636364	0.666667	0.789474	0.85	0.833333	0.744681	0.806452	0.76	0.677419	0.888112	0.615385	0.777778	0.647059	0.636364	0.85567	0.6	0.848101	0.791667	0.849057	0.810811	0.771429	0.771429	0.642857	0.707317	0.815789	0.619048	0.722222	0.730769	0.862069	0.787879	0.773585	0.7	0.762712	0.777778	0.666667	0.735294
G-DED10	0.783133	0.659574	0.72549	0.849057	0.757576	0.684211	0.846154	0.75	0.822222	0.910448	0.681818	0.787879	0.722222	0.675676	0.764706	0.836066	0.83871	0.795455	0.803922	0.757576	0.777778	0.6	0.85034	0.733333	0.806452	0.684211	0.769231	0.861386	0.823529	0.831325	0.692308	0.872727	0.820513	0.783784	0.810811	0.6875	0.777778	0.875	0.76	0.75	0.714286	0.866667	0.8	0.754386	0.75	0.777778	0.896552	0.714286	0.805556
G-DED11	0.612903	0.613636	0.695652	0.680851	0.837838	0.696203	0.647059	0.771429	0.744186	0.737143	0.741176	0.700935	0.766234	0.74359	0.786667	0.686275	0.636364	0.689922	0.782609	0.682243	0.768421	0.736842	0.680851	0.830986	0.833333	0.696203	0.761194	0.704225	0.786667	0.66129	0.741935	0.668874	0.663866	0.634783	0.582609	0.726027	0.697674	0.636364	0.848485	0.728395	0.690722	0.677019	0.63964	0.734694	0.846154	0.711538	0.757576	0.826087	0.646018
G-DED12	0.711111	0.62963	0.793103	0.733333	0.8	0.733333	0.741176	0.774648	0.807692	0.77305	0.568627	0.726027	0.674419	0.681818	0.756098	0.794118	0.770992	0.768421	0.896552	0.780822	0.770492	0.761905	0.844156	0.783784	0.789474	0.822222	0.818182	0.777778	0.902439	0.755556	0.762712	0.726496	0.741176	0.728395	0.728395	0.74359	0.769231	0.724138	0.75	0.87234	0.809524	0.76378	0.74026	0.6875	0.741935	0.714286	0.661538	0.771429	0.721519
G-DED13	0.543307	0.626374	0.6	0.670103	0.766234	0.756098	0.639344	0.685185	0.730337	0.719101	0.704545	0.672727	0.725	0.728395	0.74359	0.638095	0.595238	0.636364	0.642105	0.690909	0.693878	0.721519	0.706806	0.810811	0.866667	0.658537	0.771429	0.655172	0.692308	0.716535	0.75	0.636364	0.57377	0.627119	0.559322	0.710526	0.752809	0.677419	0.797101	0.690476	0.6	0.658537	0.649123	0.70297	0.823529	0.700935	0.764706	0.805556	0.672414
G-DED14	0.685393	0.735849	0.684211	0.728814	0.74359	0.727273	0.761905	0.8	0.803922	0.842857	0.72	0.722222	0.666667	0.581395	0.75	0.701493	0.753846	0.829787	0.719298	0.722222	0.766667	0.658537	0.816993	0.722222	0.891892	0.636364	0.8125	0.831776	0.75	0.752809	0.827586	0.724138	0.761905	0.8	0.725	0.578947	0.72549	0.72093	0.806452	0.73913	0.741935	0.761905	0.815789	0.714286	0.733333	0.797101	0.75	0.764706	0.769231
DED-only3	0.756098	0.695652	0.88	0.807692	0.75	0.783784	0.87013	0.873016	0.727273	0.879699	0.813953	0.907692	0.771429	0.777778	0.757576	0.833333	0.869919	0.885057	0.92	0.815385	0.811321	0.705882	0.931507	0.793103	0.8	0.837838	0.76	0.86	0.818182	0.804878	0.764706	0.87156	0.818182	0.780822	0.890411	0.806452	0.772727	0.822785	0.666667	0.794872	0.890909	0.865546	0.884058	0.678571	0.73913	0.774194	0.719298	0.777778	0.746479
DED-only4	0.532258	0.545455	0.608696	0.659574	0.621622	0.696203	0.747899	0.67619	0.767442	0.691429	0.741176	0.607477	0.662338	0.692308	0.706667	0.705882	0.612121	0.643411	0.673913	0.626168	0.663158	0.657895	0.744681	0.774648	0.833333	0.746835	0.820896	0.605634	0.706667	0.645161	0.634409	0.602649	0.630252	0.6	0.530435	0.671233	0.627907	0.636364	0.757576	0.654321	0.649485	0.590062	0.675676	0.632653	0.784615	0.634615	0.676768	0.768116	0.575221
DED-only5	0.563636	0.594595	0.615385	0.65	0.733333	0.753846	0.580952	0.758242	0.694444	0.78882	0.661972	0.698925	0.714286	0.75	0.770492	0.681818	0.642384	0.721739	0.589744	0.72043	0.753086	0.677419	0.770115	0.789474	0.862069	0.692308	0.811321	0.671875	0.737705	0.636364	0.721519	0.576642	0.695238	0.584158	0.643564	0.59322	0.722222	0.682243	0.807692	0.641791	0.614458	0.70068	0.649485	0.690476	0.843137	0.711111	0.741176	0.781818	0.69697
DED-only6	0.731707	0.652174	0.8	0.730769	0.6875	0.72973	0.844156	0.777778	0.772727	0.879699	0.674419	0.753846	0.657143	0.666667	0.818182	0.833333	0.853659	0.816092	0.84	0.846154	0.773585	0.588235	0.917808	0.655172	0.733333	0.675676	0.68	0.82	0.757576	0.780488	0.764706	0.834862	0.766234	0.753425	0.780822	0.677419	0.727273	0.797468	0.583333	0.794872	0.781818	0.831933	0.826087	0.678571	0.478261	0.741935	0.719298	0.62963	0.774648
DED-only7	0.493506	0.644068	0.639344	0.645161	0.769231	0.761468	0.624161	0.674074	0.724138	0.687805	0.73913	0.649635	0.775701	0.777778	0.714286	0.681818	0.538462	0.622642	0.688525	0.635036	0.728	0.735849	0.678899	0.841584	0.882353	0.724771	0.835052	0.627907	0.790476	0.623377	0.723577	0.60221	0.583893	0.544828	0.586207	0.76699	0.689655	0.549669	0.833333	0.72973	0.669291	0.570681	0.617021	0.609375	0.852632	0.686567	0.72093	0.858586	0.58042
DED-only8	0.785714	0.583333	0.769231	0.62963	0.470588	0.794872	0.822785	0.723077	0.826087	0.881481	0.688889	0.731343	0.621622	0.578947	0.657143	0.806452	0.824	0.842697	0.692308	0.820896	0.672727	0.611111	0.878378	0.548387	0.75	0.641026	0.62963	0.862745	0.6	0.785714	0.660377	0.765766	0.772152	0.68	0.733333	0.454545	0.608696	0.777778	0.615385	0.560976	0.719298	0.752066	0.774648	0.689655	0.6	0.71875	0.830508	0.586207	0.780822
DED-only9	0.673913	0.607143	0.8	0.548387	0.761905	0.829787	0.770115	0.753425	0.777778	0.846154	0.698113	0.84	0.733333	0.782609	0.860465	0.742857	0.744361	0.85567	0.766667	0.84	0.809524	0.863636	0.846154	0.74359	0.9	0.659574	0.771429	0.818182	0.767442	0.76087	0.737705	0.731092	0.770115	0.759036	0.710843	0.609756	0.740741	0.730337	0.823529	0.755102	0.723077	0.767442	0.822785	0.757576	0.818182	0.694444	0.641791	0.837838	0.703704
DED-only10	0.711111	0.518519	0.724138	0.633333	0.55	0.733333	0.764706	0.690141	0.653846	0.801418	0.647059	0.69863	0.627907	0.681818	0.707317	0.882353	0.816794	0.726316	0.724138	0.726027	0.704918	0.619048	0.883117	0.621622	0.789474	0.733333	0.575758	0.796296	0.609756	0.733333	0.728814	0.74359	0.670588	0.62963	0.679012	0.641026	0.653846	0.655172	0.5625	0.702128	0.777778	0.700787	0.714286	0.59375	0.612903	0.685714	0.692308	0.6	0.64557
DED-only11	0.788235	0.714286	0.735849	0.781818	0.6	0.7	0.9	0.787879	0.87234	0.911765	0.782609	0.764706	0.578947	0.692308	0.777778	0.809524	0.873016	0.844444	0.886792	0.823529	0.785714	0.72973	0.90604	0.75	0.818182	0.75	0.785714	0.883495	0.833333	0.835294	0.703704	0.821429	0.825	0.763158	0.815789	0.705882	0.574468	0.780488	0.62963	0.714286	0.793103	0.836066	0.833333	0.762712	0.692308	0.784615	0.766667	0.666667	0.756757
DED-only12	0.85	0.772727	0.791667	0.8	0.6	0.657143	0.866667	0.803279	0.857143	0.908397	0.853659	0.777778	0.575758	0.764706	0.612903	0.827586	0.867769	0.788235	0.833333	0.746032	0.843137	0.75	0.902778	0.777778	0.714286	0.714286	0.73913	0.897959	0.806452	0.775	0.755102	0.850467	0.813333	0.830986	0.774648	0.793103	0.714286	0.792208	0.636364	0.783784	0.773585	0.880342	0.850746	0.814815	0.714286	0.766667	0.781818	0.76	0.797101
DED-only1	0.706667	0.736842	0.745763	0.783333	0.88	0.752381	0.6	0.770992	0.821429	0.60199	0.711712	0.714286	0.825243	0.730769	0.782178	0.703125	0.696335	0.63871	0.79661	0.593985	0.735537	0.803922	0.654206	0.876289	0.816327	0.866667	0.849462	0.619048	0.841584	0.693333	0.731092	0.728814	0.6	0.702128	0.631206	0.777778	0.857143	0.768707	0.847826	0.831776	0.739837	0.668449	0.620438	0.693548	0.89011	0.661538	0.792	0.852632	0.697842
DED-only2	0.604167	0.633333	0.53125	0.666667	0.608696	0.607843	0.692308	0.688312	0.724138	0.85034	0.719298	0.670886	0.632653	0.64	0.702128	0.702703	0.693431	0.782178	0.5625	0.696203	0.731343	0.666667	0.7875	0.674419	0.863636	0.72549	0.794872	0.736842	0.617021	0.6875	0.784615	0.739837	0.758242	0.701149	0.655172	0.644444	0.724138	0.634409	0.736842	0.660377	0.536232	0.774436	0.662651	0.685714	0.837838	0.710526	0.746479	0.756098	0.647059
[truncated: 18 more columns]
